# Supplementary material for: New Quinoline–Urea–Benzothiazole Hybrids as Promising Antitubercular Agents: Synthesis, In Vitro Antitubercular Activity, Cytotoxicity Studies, and In Silico ADME Profiling
Source: Pharmaceuticals (Basel). 2022 May 5;15(5):576. doi: 10.3390/ph15050576 (PMC9146500; doi:10.3390/ph15050576)
Supplement: Supplementary file 1 [file pharmaceuticals-15-00576-s001.zip]

Archive with 1 entries (1 files):
- pharmaceuticals-1704276-supplementary.pdf
